# Supplementary material for: Racial Disparities among Asian American, Native Hawaiian, and Other Pacific Islander Patients with Cancer Who Refuse Recommended Radiation Therapy or Surgery
Source: Cancers (Basel). 2023 Jun 26;15(13):3358. doi: 10.3390/cancers15133358 (PMC10340289; doi:10.3390/cancers15133358)
Supplement: Supplementary file 1 [file cancers-15-03358-s001.zip]

Archive with 1 entries (1 files):
- cancers-2362879-supplementary.pdf
